# Supplementary material for: Surgical Risks Associated with Winter Sport Tourism
Source: PLoS One. 2015 May 13;10(5):e0124644. doi: 10.1371/journal.pone.0124644 (PMC4430272; doi:10.1371/journal.pone.0124644)
Supplement: S1 Text — Laws that regulate “non-interventional clinical research” in France, namely articles L.1121-1 and R.1121-2 of the Public Health Code (ZIP) [file pone.0124644.s002.zip]

Archive with 4 entries (4 files):
- Code de la santé publiqu...le L1121-1 _ Legifrance.pdf
- Code de la santé publiqu...le L6113-7 _ Legifrance.pdf
- Code de la santé publiqu...le L6113-8 _ Legifrance.pdf
- Code de la santé publiqu...le R1121-2 _ Legifrance.pdf
